# Supplementary material for: Development of a Prediction Model for Severe Hypoglycemia in Children and Adolescents with Type 1 Diabetes: The Epi-GLUREDIA Study
Source: Nutrients. 2025 Aug 12;17(16):2610. doi: 10.3390/nu17162610 (PMC12389539; doi:10.3390/nu17162610)
Supplement: Supplementary file 1 [file nutrients-17-02610-s001.zip]

Archive with 1 entries (1 files):
- nutrients-3766303-supplementary.pdf
